# Supplementary material for: Immunomodulatory mAbs as Tools to Investigate on Cis-Interaction of PD-1/PD-L1 on Tumor Cells and to Set Up Methods for Early Screening of Safe and Potent Combinatorial Treatments
Source: Cancers (Basel). 2021 Jun 8;13(12):2858. doi: 10.3390/cancers13122858 (PMC8230074; doi:10.3390/cancers13122858)
Supplement: Supplementary file 1 [file cancers-13-02858-s001.zip]

Archive with 1 entries (1 files):
- cancers-1217297-supplementary.pdf
